# Supplementary material for: In Silico Description of the Direct Inhibition Mechanism of Endothelial Lipase by ANGPTL3
Source: Int J Mol Sci. 2024 Mar 21;25(6):3555. doi: 10.3390/ijms25063555 (PMC10971391; doi:10.3390/ijms25063555)
Supplement: Supplementary file 1 [file ijms-25-03555-s001.zip]

Archive with 1 entries (1 files):
- ijms-2885398-supplementary.pdf
